# Supplementary material for: Meropenem Stability in Human Plasma at −20 °C: Detailed Assessment of Degradation
Source: Antibiotics (Basel). 2021 Apr 16;10(4):449. doi: 10.3390/antibiotics10040449 (PMC8072937; doi:10.3390/antibiotics10040449)
Supplement: Supplementary file 1 [file antibiotics-10-00449-s001.zip]

Archive with 2 entries (2 files):
- antibiotics-1164926_Supplementary Materials File S1.pdf
- Supplementary Materials_Table S1.pdf
